# Supplementary material for: Impact of Analytical Treatment Interruption on Burden and Diversification of HIV Peripheral Reservoir: A Pilot Study
Source: Viruses. 2021 Jul 19;13(7):1403. doi: 10.3390/v13071403 (PMC8310290; doi:10.3390/v13071403)
Supplement: Supplementary file 1 [file viruses-13-01403-s001.zip]

Archive with 3 entries (3 files):
- SupplFigureS1.pptx
- SupplFigureS2.pptx
- SupplTableS1.pdf
